# Supplementary material for: Analytical Performance Evaluation of New DESI Enhancements for Targeted Drug Quantification in Tissue Sections
Source: Pharmaceuticals (Basel). 2022 Jun 1;15(6):694. doi: 10.3390/ph15060694 (PMC9228120; doi:10.3390/ph15060694)
Supplement: Supplementary file 1 [file pharmaceuticals-15-00694-s001.zip › Supplementary_material_Proof/Supplementary File S2.xlsx]

## Sheet: SOP
Step	Action
1	With double-side tape, stick a water sensitive paper on a Superfrost glass slide (teaching slide)
2	Localize the edges of the painted area on the left of the Superfrost glass slide
3	On the water sensitive paper, draw a line or stick a colored tape at the edge of the painted area of the Superfrost glass slide,
4	Place the glass slide covered with water-sensitive paper in the DESI motion platform an tight it on the left up corner
5	(optional) Adapt the height of the platform in order to get the ion collector tube at the intended distance to the surface
6	Turn on the DESI.2 Source
7	Move the DESI.2 sprayer to the upper left corner, on the right of the line drawn at step 3 (position 1)
8	Let the sprayer create a spray impact on the water sensitive paper for 10 sec
9	Note the X and Y positions in Omnispray for position 1
10	Move the DESI.2 sprayer to the lower right corner (position 2)
11	Let the sprayer create a spray impact on the water sensitive paper for 10 sec
12	Note the X and Y positions in Omnispray for position 2
13	Move the sprayer to the origin and recover the glass slide covered with water sensitive paper
14	On the glass slide covered with water sensitive paper, place precisely a new Superfrost glass slide and localize positions 1 and 2 with a marker
15	Print the grid designed for Aquarray glass slides and place the Superfrost glass slide marked with positions 1 and 2
16	Localize the coordinates for positions 1 on the grid
17	Localize the coordinates for positions 2 on the grid
18	In the Excel table "Grid FOR USE", place the grid X and Y positions of position 1 recovered in step 16 in F5 and H5, respectively
19	In the Excel table "Grid FOR USE", place the Omnispray X and Y positions of position 1 recovered in step 9 in E5 and G5, respectively
20	In the Excel table "Grid FOR USE", place the grid X and Y positions of position 2 recovered in step 17 in F4 and H4, respectively
21	In the Excel table "Grid FOR USE", place the Omnispray X and Y positions of position 2 recovered in step 10 in E4 and G4, respectively
22	In the Excel table "Grid FOR USE", copy Omnispray X and Y positions of position 1 in their corresponding cells in the grid; an example in provided in red in "Grid EXAMPLE"
23	In the Excel table "Grid FOR USE", copy the cells L9 and M9 (red edges) and past in the two cells on the right on the cells for position 1 in the grid (step 22)
24	Select the cells pasted in step 23 and extend these on the whole row until XR-XS
25	All Omnispray positions are calculated, corresponding to all positions on the grid
26	As a quality control, check that the Omnispray coordinates of position 2 on the grid (see step 17) are the same as the one recorded (see step 11); an example is provided in purple in "Grid EXAMPLE"
27	On the glass slide used to localize positions 1 and 2, mark a random spot and localize its X and Y positions of the grid; an example is provided in orange in "Grid EXAMPLE"
28	In the Excel table "Grid FOR USE", check the Omnispray X and Y positions of the spot created in step 27
29	In the Excel table "Quality control", fill-in grid and Omnispray X and Y positions of position 1 and 2 and the grid X and Y positions of the spot created in step 27 and verify that the calculated Omnispray positions are the same
30	The table is verified and ready to be used with real samples
N.B.	Before starting the next batch, place the former teaching slide in the DESI motion platform and move the sprayer to the former position 1. If the desorption impact fits to the former position 1, a new teaching is not necessary

## Sheet:  Grid EXAMPLE
X (grid)	1.0		1.1		1.2		1.3		1.4		1.5		1.6		1.7		1.8		1.9		2.0		2.1		2.2		2.3		2.4		2.5		2.6		2.7		2.8		2.9		3.0		3.1		3.2		3.3		3.4
Y (grid)	X (OS)	Y (OS)	X (OS)	Y (OS)	X (OS)	Y (OS)	X (OS)	Y (OS)	X (OS)	Y (OS)	X (OS)	Y (OS)	X (OS)	Y (OS)	X (OS)	Y (OS)	X (OS)	Y (OS)	X (OS)	Y (OS)	X (OS)	Y (OS)	X (OS)	Y (OS)	X (OS)	Y (OS)	X (OS)	Y (OS)	X (OS)	Y (OS)	X (OS)	Y (OS)	X (OS)	Y (OS)	X (OS)	Y (OS)	X (OS)	Y (OS)	X (OS)	Y (OS)	X (OS)	Y (OS)	X (OS)	Y (OS)	X (OS)	Y (OS)	X (OS)	Y (OS)	X (OS)
1.0				OS X	Grid X	OS Y	Grid Y
1.1	Spray position 2			88.67	32.1	31.36	10.1
1.2	Spray position 1			47.63	13.9	29.36	3.1
1.3
1.4	Lengh difference			41.04	18.2	2	7
1.5	Graduation size in OS				0.225495		0.0285714
1.6									14	16	14.2255	16	14.451	16	14.6765	16	14.902	16	15.1275	16	15.353	16	15.5785	16	15.804	16	16.0295	16	16.2549	16	16.4804	16	16.7059	16	16.9314	16	17.1569	16	17.3824	16	17.6079	16	17.8334	16	18.0589	16	18.2844	16	18.5099
1.7									14	16.0286	14.2255	16.0286	14.451	16.0286	14.6765	16.0286	14.902	16.0286	15.1275	16.0286	15.353	16.0286	15.5785	16.0286	15.804	16.0286	16.0295	16.0286	16.2549	16.0286	16.4804	16.0286	16.7059	16.0286	16.9314	16.0286	17.1569	16.0286	17.3824	16.0286	17.6079	16.0286	17.8334	16.0286	18.0589	16.0286	18.2844	16.0286	18.5099
1.8									14	16.0571	14.2255	16.0571	14.451	16.0571	14.6765	16.0571	14.902	16.0571	15.1275	16.0571	15.353	16.0571	15.5785	16.0571	15.804	16.0571	16.0295	16.0571	16.2549	16.0571	16.4804	16.0571	16.7059	16.0571	16.9314	16.0571	17.1569	16.0571	17.3824	16.0571	17.6079	16.0571	17.8334	16.0571	18.0589	16.0571	18.2844	16.0571	18.5099
1.9									14	16.0857	14.2255	16.0857	14.451	16.0857	14.6765	16.0857	14.902	16.0857	15.1275	16.0857	15.353	16.0857	15.5785	16.0857	15.804	16.0857	16.0295	16.0857	16.2549	16.0857	16.4804	16.0857	16.7059	16.0857	16.9314	16.0857	17.1569	16.0857	17.3824	16.0857	17.6079	16.0857	17.8334	16.0857	18.0589	16.0857	18.2844	16.0857	18.5099
2.0									14	16.1143	14.2255	16.1143	14.451	16.1143	14.6765	16.1143	14.902	16.1143	15.1275	16.1143	15.353	16.1143	15.5785	16.1143	15.804	16.1143	16.0295	16.1143	16.2549	16.1143	16.4804	16.1143	16.7059	16.1143	16.9314	16.1143	17.1569	16.1143	17.3824	16.1143	17.6079	16.1143	17.8334	16.1143	18.0589	16.1143	18.2844	16.1143	18.5099
2.1									14	16.1429	14.2255	16.1429	14.451	16.1429	14.6765	16.1429	14.902	16.1429	15.1275	16.1429	15.353	16.1429	15.5785	16.1429	15.804	16.1429	16.0295	16.1429	16.2549	16.1429	16.4804	16.1429	16.7059	16.1429	16.9314	16.1429	17.1569	16.1429	17.3824	16.1429	17.6079	16.1429	17.8334	16.1429	18.0589	16.1429	18.2844	16.1429	18.5099
2.2									14	16.1714	14.2255	16.1714	14.451	16.1714	14.6765	16.1714	14.902	16.1714	15.1275	16.1714	15.353	16.1714	15.5785	16.1714	15.804	16.1714	16.0295	16.1714	16.2549	16.1714	16.4804	16.1714	16.7059	16.1714	16.9314	16.1714	17.1569	16.1714	17.3824	16.1714	17.6079	16.1714	17.8334	16.1714	18.0589	16.1714	18.2844	16.1714	18.5099
2.3									14	16.2	14.2255	16.2	14.451	16.2	14.6765	16.2	14.902	16.2	15.1275	16.2	15.353	16.2	15.5785	16.2	15.804	16.2	16.0295	16.2	16.2549	16.2	16.4804	16.2	16.7059	16.2	16.9314	16.2	17.1569	16.2	17.3824	16.2	17.6079	16.2	17.8334	16.2	18.0589	16.2	18.2844	16.2	18.5099
2.4									14	16.2286	14.2255	16.2286	14.451	16.2286	14.6765	16.2286	14.902	16.2286	15.1275	16.2286	15.353	16.2286	15.5785	16.2286	15.804	16.2286	16.0295	16.2286	16.2549	16.2286	16.4804	16.2286	16.7059	16.2286	16.9314	16.2286	17.1569	16.2286	17.3824	16.2286	17.6079	16.2286	17.8334	16.2286	18.0589	16.2286	18.2844	16.2286	18.5099
2.5									14	16.2571	14.2255	16.2571	14.451	16.2571	14.6765	16.2571	14.902	16.2571	15.1275	16.2571	15.353	16.2571	15.5785	16.2571	15.804	16.2571	16.0295	16.2571	16.2549	16.2571	16.4804	16.2571	16.7059	16.2571	16.9314	16.2571	17.1569	16.2571	17.3824	16.2571	17.6079	16.2571	17.8334	16.2571	18.0589	16.2571	18.2844	16.2571	18.5099
2.6									14	16.2857	14.2255	16.2857	14.451	16.2857	14.6765	16.2857	14.902	16.2857	15.1275	16.2857	15.353	16.2857	15.5785	16.2857	15.804	16.2857	16.0295	16.2857	16.2549	16.2857	16.4804	16.2857	16.7059	16.2857	16.9314	16.2857	17.1569	16.2857	17.3824	16.2857	17.6079	16.2857	17.8334	16.2857	18.0589	16.2857	18.2844	16.2857	18.5099
2.7									14	16.3143	14.2255	16.3143	14.451	16.3143	14.6765	16.3143	14.902	16.3143	15.1275	16.3143	15.353	16.3143	15.5785	16.3143	15.804	16.3143	16.0295	16.3143	16.2549	16.3143	16.4804	16.3143	16.7059	16.3143	16.9314	16.3143	17.1569	16.3143	17.3824	16.3143	17.6079	16.3143	17.8334	16.3143	18.0589	16.3143	18.2844	16.3143	18.5099
2.8									14	16.3429	14.2255	16.3429	14.451	16.3429	14.6765	16.3429	14.902	16.3429	15.1275	16.3429	15.353	16.3429	15.5785	16.3429	15.804	16.3429	16.0295	16.3429	16.2549	16.3429	16.4804	16.3429	16.7059	16.3429	16.9314	16.3429	17.1569	16.3429	17.3824	16.3429	17.6079	16.3429	17.8334	16.3429	18.0589	16.3429	18.2844	16.3429	18.5099
2.9									14	16.3714	14.2255	16.3714	14.451	16.3714	14.6765	16.3714	14.902	16.3714	15.1275	16.3714	15.353	16.3714	15.5785	16.3714	15.804	16.3714	16.0295	16.3714	16.2549	16.3714	16.4804	16.3714	16.7059	16.3714	16.9314	16.3714	17.1569	16.3714	17.3824	16.3714	17.6079	16.3714	17.8334	16.3714	18.0589	16.3714	18.2844	16.3714	18.5099
3.0									14	16.4	14.2255	16.4	14.451	16.4	14.6765	16.4	14.902	16.4	15.1275	16.4	15.353	16.4	15.5785	16.4	15.804	16.4	16.0295	16.4	16.2549	16.4	16.4804	16.4	16.7059	16.4	16.9314	16.4	17.1569	16.4	17.3824	16.4	17.6079	16.4	17.8334	16.4	18.0589	16.4	18.2844	16.4	18.5099
3.1									14	16.4286	14.2255	16.4286	14.451	16.4286	14.6765	16.4286	14.902	16.4286	15.1275	16.4286	15.353	16.4286	15.5785	16.4286	15.804	16.4286	16.0295	16.4286	16.2549	16.4286	16.4804	16.4286	16.7059	16.4286	16.9314	16.4286	17.1569	16.4286	17.3824	16.4286	17.6079	16.4286	17.8334	16.4286	18.0589	16.4286	18.2844	16.4286	18.5099
3.2									14	16.4571	14.2255	16.4571	14.451	16.4571	14.6765	16.4571	14.902	16.4571	15.1275	16.4571	15.353	16.4571	15.5785	16.4571	15.804	16.4571	16.0295	16.4571	16.2549	16.4571	16.4804	16.4571	16.7059	16.4571	16.9314	16.4571	17.1569	16.4571	17.3824	16.4571	17.6079	16.4571	17.8334	16.4571	18.0589	16.4571	18.2844	16.4571	18.5099
3.3									14	16.4857	14.2255	16.4857	14.451	16.4857	14.6765	16.4857	14.902	16.4857	15.1275	16.4857	15.353	16.4857	15.5785	16.4857	15.804	16.4857	16.0295	16.4857	16.2549	16.4857	16.4804	16.4857	16.7059	16.4857	16.9314	16.4857	17.1569	16.4857	17.3824	16.4857	17.6079	16.4857	17.8334	16.4857	18.0589	16.4857	18.2844	16.4857	18.5099
3.4									14	16.5143	14.2255	16.5143	14.451	16.5143	14.6765	16.5143	14.902	16.5143	15.1275	16.5143	15.353	16.5143	15.5785	16.5143	15.804	16.5143	16.0295	16.5143	16.2549	16.5143	16.4804	16.5143	16.7059	16.5143	16.9314	16.5143	17.1569	16.5143	17.3824	16.5143	17.6079	16.5143	17.8334	16.5143	18.0589	16.5143	18.2844	16.5143	18.5099
3.5									14	16.5429	14.2255	16.5429	14.451	16.5429	14.6765	16.5429	14.902	16.5429	15.1275	16.5429	15.353	16.5429	15.5785	16.5429	15.804	16.5429	16.0295	16.5429	16.2549	16.5429	16.4804	16.5429	16.7059	16.5429	16.9314	16.5429	17.1569	16.5429	17.3824	16.5429	17.6079	16.5429	17.8334	16.5429	18.0589	16.5429	18.2844	16.5429	18.5099
3.6									14	16.5714	14.2255	16.5714	14.451	16.5714	14.6765	16.5714	14.902	16.5714	15.1275	16.5714	15.353	16.5714	15.5785	16.5714	15.804	16.5714	16.0295	16.5714	16.2549	16.5714	16.4804	16.5714	16.7059	16.5714	16.9314	16.5714	17.1569	16.5714	17.3824	16.5714	17.6079	16.5714	17.8334	16.5714	18.0589	16.5714	18.2844	16.5714	18.5099
3.7									14	16.6	14.2255	16.6	14.451	16.6	14.6765	16.6	14.902	16.6	15.1275	16.6	15.353	16.6	15.5785	16.6	15.804	16.6	16.0295	16.6	16.2549	16.6	16.4804	16.6	16.7059	16.6	16.9314	16.6	17.1569	16.6	17.3824	16.6	17.6079	16.6	17.8334	16.6	18.0589	16.6	18.2844	16.6	18.5099
3.8									14	16.6286	14.2255	16.6286	14.451	16.6286	14.6765	16.6286	14.902	16.6286	15.1275	16.6286	15.353	16.6286	15.5785	16.6286	15.804	16.6286	16.0295	16.6286	16.2549	16.6286	16.4804	16.6286	16.7059	16.6286	16.9314	16.6286	17.1569	16.6286	17.3824	16.6286	17.6079	16.6286	17.8334	16.6286	18.0589	16.6286	18.2844	16.6286	18.5099
3.9									14	16.6571	14.2255	16.6571	14.451	16.6571	14.6765	16.6571	14.902	16.6571	15.1275	16.6571	15.353	16.6571	15.5785	16.6571	15.804	16.6571	16.0295	16.6571	16.2549	16.6571	16.4804	16.6571	16.7059	16.6571	16.9314	16.6571	17.1569	16.6571	17.3824	16.6571	17.6079	16.6571	17.8334	16.6571	18.0589	16.6571	18.2844	16.6571	18.5099
4.0									14	16.6857	14.2255	16.6857	14.451	16.6857	14.6765	16.6857	14.902	16.6857	15.1275	16.6857	15.353	16.6857	15.5785	16.6857	15.804	16.6857	16.0295	16.6857	16.2549	16.6857	16.4804	16.6857	16.7059	16.6857	16.9314	16.6857	17.1569	16.6857	17.3824	16.6857	17.6079	16.6857	17.8334	16.6857	18.0589	16.6857	18.2844	16.6857	18.5099
4.1									14	16.7143	14.2255	16.7143	14.451	16.7143	14.6765	16.7143	14.902	16.7143	15.1275	16.7143	15.353	16.7143	15.5785	16.7143	15.804	16.7143	16.0295	16.7143	16.2549	16.7143	16.4804	16.7143	16.7059	16.7143	16.9314	16.7143	17.1569	16.7143	17.3824	16.7143	17.6079	16.7143	17.8334	16.7143	18.0589	16.7143	18.2844	16.7143	18.5099
4.2									14	16.7429	14.2255	16.7429	14.451	16.7429	14.6765	16.7429	14.902	16.7429	15.1275	16.7429	15.353	16.7429	15.5785	16.7429	15.804	16.7429	16.0295	16.7429	16.2549	16.7429	16.4804	16.7429	16.7059	16.7429	16.9314	16.7429	17.1569	16.7429	17.3824	16.7429	17.6079	16.7429	17.8334	16.7429	18.0589	16.7429	18.2844	16.7429	18.5099
4.3									14	16.7714	14.2255	16.7714	14.451	16.7714	14.6765	16.7714	14.902	16.7714	15.1275	16.7714	15.353	16.7714	15.5785	16.7714	15.804	16.7714	16.0295	16.7714	16.2549	16.7714	16.4804	16.7714	16.7059	16.7714	16.9314	16.7714	17.1569	16.7714	17.3824	16.7714	17.6079	16.7714	17.8334	16.7714	18.0589	16.7714	18.2844	16.7714	18.5099
4.4									14	16.8	14.2255	16.8	14.451	16.8	14.6765	16.8	14.902	16.8	15.1275	16.8	15.353	16.8	15.5785	16.8	15.804	16.8	16.0295	16.8	16.2549	16.8	16.4804	16.8	16.7059	16.8	16.9314	16.8	17.1569	16.8	17.3824	16.8	17.6079	16.8	17.8334	16.8	18.0589	16.8	18.2844	16.8	18.5099
4.5									14	16.8286	14.2255	16.8286	14.451	16.8286	14.6765	16.8286	14.902	16.8286	15.1275	16.8286	15.353	16.8286	15.5785	16.8286	15.804	16.8286	16.0295	16.8286	16.2549	16.8286	16.4804	16.8286	16.7059	16.8286	16.9314	16.8286	17.1569	16.8286	17.3824	16.8286	17.6079	16.8286	17.8334	16.8286	18.0589	16.8286	18.2844	16.8286	18.5099
4.6									14	16.8571	14.2255	16.8571	14.451	16.8571	14.6765	16.8571	14.902	16.8571	15.1275	16.8571	15.353	16.8571	15.5785	16.8571	15.804	16.8571	16.0295	16.8571	16.2549	16.8571	16.4804	16.8571	16.7059	16.8571	16.9314	16.8571	17.1569	16.8571	17.3824	16.8571	17.6079	16.8571	17.8334	16.8571	18.0589	16.8571	18.2844	16.8571	18.5099
4.7									14	16.8857	14.2255	16.8857	14.451	16.8857	14.6765	16.8857	14.902	16.8857	15.1275	16.8857	15.353	16.8857	15.5785	16.8857	15.804	16.8857	16.0295	16.8857	16.2549	16.8857	16.4804	16.8857	16.7059	16.8857	16.9314	16.8857	17.1569	16.8857	17.3824	16.8857	17.6079	16.8857	17.8334	16.8857	18.0589	16.8857	18.2844	16.8857	18.5099
4.8									14	16.9143	14.2255	16.9143	14.451	16.9143	14.6765	16.9143	14.902	16.9143	15.1275	16.9143	15.353	16.9143	15.5785	16.9143	15.804	16.9143	16.0295	16.9143	16.2549	16.9143	16.4804	16.9143	16.7059	16.9143	16.9314	16.9143	17.1569	16.9143	17.3824	16.9143	17.6079	16.9143	17.8334	16.9143	18.0589	16.9143	18.2844	16.9143	18.5099
4.9									14	16.9429	14.2255	16.9429	14.451	16.9429	14.6765	16.9429	14.902	16.9429	15.1275	16.9429	15.353	16.9429	15.5785	16.9429	15.804	16.9429	16.0295	16.9429	16.2549	16.9429	16.4804	16.9429	16.7059	16.9429	16.9314	16.9429	17.1569	16.9429	17.3824	16.9429	17.6079	16.9429	17.8334	16.9429	18.0589	16.9429	18.2844	16.9429	18.5099
5.0									14	16.9714	14.2255	16.9714	14.451	16.9714	14.6765	16.9714	14.902	16.9714	15.1275	16.9714	15.353	16.9714	15.5785	16.9714	15.804	16.9714	16.0295	16.9714	16.2549	16.9714	16.4804	16.9714	16.7059	16.9714	16.9314	16.9714	17.1569	16.9714	17.3824	16.9714	17.6079	16.9714	17.8334	16.9714	18.0589	16.9714	18.2844	16.9714	18.5099
5.1									14	17	14.2255	17	14.451	17	14.6765	17	14.902	17	15.1275	17	15.353	17	15.5785	17	15.804	17	16.0295	17	16.2549	17	16.4804	17	16.7059	17	16.9314	17	17.1569	17	17.3824	17	17.6079	17	17.8334	17	18.0589	17	18.2844	17	18.5099
5.2									14	17.0286	14.2255	17.0286	14.451	17.0286	14.6765	17.0286	14.902	17.0286	15.1275	17.0286	15.353	17.0286	15.5785	17.0286	15.804	17.0286	16.0295	17.0286	16.2549	17.0286	16.4804	17.0286	16.7059	17.0286	16.9314	17.0286	17.1569	17.0286	17.3824	17.0286	17.6079	17.0286	17.8334	17.0286	18.0589	17.0286	18.2844	17.0286	18.5099
5.3									14	17.0571	14.2255	17.0571	14.451	17.0571	14.6765	17.0571	14.902	17.0571	15.1275	17.0571	15.353	17.0571	15.5785	17.0571	15.804	17.0571	16.0295	17.0571	16.2549	17.0571	16.4804	17.0571	16.7059	17.0571	16.9314	17.0571	17.1569	17.0571	17.3824	17.0571	17.6079	17.0571	17.8334	17.0571	18.0589	17.0571	18.2844	17.0571	18.5099
5.4									14	17.0857	14.2255	17.0857	14.451	17.0857	14.6765	17.0857	14.902	17.0857	15.1275	17.0857	15.353	17.0857	15.5785	17.0857	15.804	17.0857	16.0295	17.0857	16.2549	17.0857	16.4804	17.0857	16.7059	17.0857	16.9314	17.0857	17.1569	17.0857	17.3824	17.0857	17.6079	17.0857	17.8334	17.0857	18.0589	17.0857	18.2844	17.0857	18.5099
5.5									14	17.1143	14.2255	17.1143	14.451	17.1143	14.6765	17.1143	14.902	17.1143	15.1275	17.1143	15.353	17.1143	15.5785	17.1143	15.804	17.1143	16.0295	17.1143	16.2549	17.1143	16.4804	17.1143	16.7059	17.1143	16.9314	17.1143	17.1569	17.1143	17.3824	17.1143	17.6079	17.1143	17.8334	17.1143	18.0589	17.1143	18.2844	17.1143	18.5099
5.6									14	17.1429	14.2255	17.1429	14.451	17.1429	14.6765	17.1429	14.902	17.1429	15.1275	17.1429	15.353	17.1429	15.5785	17.1429	15.804	17.1429	16.0295	17.1429	16.2549	17.1429	16.4804	17.1429	16.7059	17.1429	16.9314	17.1429	17.1569	17.1429	17.3824	17.1429	17.6079	17.1429	17.8334	17.1429	18.0589	17.1429	18.2844	17.1429	18.5099
5.7									14	17.1714	14.2255	17.1714	14.451	17.1714	14.6765	17.1714	14.902	17.1714	15.1275	17.1714	15.353	17.1714	15.5785	17.1714	15.804	17.1714	16.0295	17.1714	16.2549	17.1714	16.4804	17.1714	16.7059	17.1714	16.9314	17.1714	17.1569	17.1714	17.3824	17.1714	17.6079	17.1714	17.8334	17.1714	18.0589	17.1714	18.2844	17.1714	18.5099
5.8									14	17.2	14.2255	17.2	14.451	17.2	14.6765	17.2	14.902	17.2	15.1275	17.2	15.353	17.2	15.5785	17.2	15.804	17.2	16.0295	17.2	16.2549	17.2	16.4804	17.2	16.7059	17.2	16.9314	17.2	17.1569	17.2	17.3824	17.2	17.6079	17.2	17.8334	17.2	18.0589	17.2	18.2844	17.2	18.5099
5.9									14	17.2286	14.2255	17.2286	14.451	17.2286	14.6765	17.2286	14.902	17.2286	15.1275	17.2286	15.353	17.2286	15.5785	17.2286	15.804	17.2286	16.0295	17.2286	16.2549	17.2286	16.4804	17.2286	16.7059	17.2286	16.9314	17.2286	17.1569	17.2286	17.3824	17.2286	17.6079	17.2286	17.8334	17.2286	18.0589	17.2286	18.2844	17.2286	18.5099
6.0									14	17.2571	14.2255	17.2571	14.451	17.2571	14.6765	17.2571	14.902	17.2571	15.1275	17.2571	15.353	17.2571	15.5785	17.2571	15.804	17.2571	16.0295	17.2571	16.2549	17.2571	16.4804	17.2571	16.7059	17.2571	16.9314	17.2571	17.1569	17.2571	17.3824	17.2571	17.6079	17.2571	17.8334	17.2571	18.0589	17.2571	18.2844	17.2571	18.5099
6.1									14	17.2857	14.2255	17.2857	14.451	17.2857	14.6765	17.2857	14.902	17.2857	15.1275	17.2857	15.353	17.2857	15.5785	17.2857	15.804	17.2857	16.0295	17.2857	16.2549	17.2857	16.4804	17.2857	16.7059	17.2857	16.9314	17.2857	17.1569	17.2857	17.3824	17.2857	17.6079	17.2857	17.8334	17.2857	18.0589	17.2857	18.2844	17.2857	18.5099
6.2									14	17.3143	14.2255	17.3143	14.451	17.3143	14.6765	17.3143	14.902	17.3143	15.1275	17.3143	15.353	17.3143	15.5785	17.3143	15.804	17.3143	16.0295	17.3143	16.2549	17.3143	16.4804	17.3143	16.7059	17.3143	16.9314	17.3143	17.1569	17.3143	17.3824	17.3143	17.6079	17.3143	17.8334	17.3143	18.0589	17.3143	18.2844	17.3143	18.5099
6.3									14	17.3429	14.2255	17.3429	14.451	17.3429	14.6765	17.3429	14.902	17.3429	15.1275	17.3429	15.353	17.3429	15.5785	17.3429	15.804	17.3429	16.0295	17.3429	16.2549	17.3429	16.4804	17.3429	16.7059	17.3429	16.9314	17.3429	17.1569	17.3429	17.3824	17.3429	17.6079	17.3429	17.8334	17.3429	18.0589	17.3429	18.2844	17.3429	18.5099
6.4									14	17.3714	14.2255	17.3714	14.451	17.3714	14.6765	17.3714	14.902	17.3714	15.1275	17.3714	15.353	17.3714	15.5785	17.3714	15.804	17.3714	16.0295	17.3714	16.2549	17.3714	16.4804	17.3714	16.7059	17.3714	16.9314	17.3714	17.1569	17.3714	17.3824	17.3714	17.6079	17.3714	17.8334	17.3714	18.0589	17.3714	18.2844	17.3714	18.5099
6.5									14	17.4	14.2255	17.4	14.451	17.4	14.6765	17.4	14.902	17.4	15.1275	17.4	15.353	17.4	15.5785	17.4	15.804	17.4	16.0295	17.4	16.2549	17.4	16.4804	17.4	16.7059	17.4	16.9314	17.4	17.1569	17.4	17.3824	17.4	17.6079	17.4	17.8334	17.4	18.0589	17.4	18.2844	17.4	18.5099
6.6									14	17.4286	14.2255	17.4286	14.451	17.4286	14.6765	17.4286	14.902	17.4286	15.1275	17.4286	15.353	17.4286	15.5785	17.4286	15.804	17.4286	16.0295	17.4286	16.2549	17.4286	16.4804	17.4286	16.7059	17.4286	16.9314	17.4286	17.1569	17.4286	17.3824	17.4286	17.6079	17.4286	17.8334	17.4286	18.0589	17.4286	18.2844	17.4286	18.5099
6.7									14	17.4571	14.2255	17.4571	14.451	17.4571	14.6765	17.4571	14.902	17.4571	15.1275	17.4571	15.353	17.4571	15.5785	17.4571	15.804	17.4571	16.0295	17.4571	16.2549	17.4571	16.4804	17.4571	16.7059	17.4571	16.9314	17.4571	17.1569	17.4571	17.3824	17.4571	17.6079	17.4571	17.8334	17.4571	18.0589	17.4571	18.2844	17.4571	18.5099
6.8									14	17.4857	14.2255	17.4857	14.451	17.4857	14.6765	17.4857	14.902	17.4857	15.1275	17.4857	15.353	17.4857	15.5785	17.4857	15.804	17.4857	16.0295	17.4857	16.2549	17.4857	16.4804	17.4857	16.7059	17.4857	16.9314	17.4857	17.1569	17.4857	17.3824	17.4857	17.6079	17.4857	17.8334	17.4857	18.0589	17.4857	18.2844	17.4857	18.5099
6.9									14	17.5143	14.2255	17.5143	14.451	17.5143	14.6765	17.5143	14.902	17.5143	15.1275	17.5143	15.353	17.5143	15.5785	17.5143	15.804	17.5143	16.0295	17.5143	16.2549	17.5143	16.4804	17.5143	16.7059	17.5143	16.9314	17.5143	17.1569	17.5143	17.3824	17.5143	17.6079	17.5143	17.8334	17.5143	18.0589	17.5143	18.2844	17.5143	18.5099
7.0									14	17.5429	14.2255	17.5429	14.451	17.5429	14.6765	17.5429	14.902	17.5429	15.1275	17.5429	15.353	17.5429	15.5785	17.5429	15.804	17.5429	16.0295	17.5429	16.2549	17.5429	16.4804	17.5429	16.7059	17.5429	16.9314	17.5429	17.1569	17.5429	17.3824	17.5429	17.6079	17.5429	17.8334	17.5429	18.0589	17.5429	18.2844	17.5429	18.5099
7.1									14	17.5714	14.2255	17.5714	14.451	17.5714	14.6765	17.5714	14.902	17.5714	15.1275	17.5714	15.353	17.5714	15.5785	17.5714	15.804	17.5714	16.0295	17.5714	16.2549	17.5714	16.4804	17.5714	16.7059	17.5714	16.9314	17.5714	17.1569	17.5714	17.3824	17.5714	17.6079	17.5714	17.8334	17.5714	18.0589	17.5714	18.2844	17.5714	18.5099
7.2									14	17.6	14.2255	17.6	14.451	17.6	14.6765	17.6	14.902	17.6	15.1275	17.6	15.353	17.6	15.5785	17.6	15.804	17.6	16.0295	17.6	16.2549	17.6	16.4804	17.6	16.7059	17.6	16.9314	17.6	17.1569	17.6	17.3824	17.6	17.6079	17.6	17.8334	17.6	18.0589	17.6	18.2844	17.6	18.5099
7.3									14	17.6286	14.2255	17.6286	14.451	17.6286	14.6765	17.6286	14.902	17.6286	15.1275	17.6286	15.353	17.6286	15.5785	17.6286	15.804	17.6286	16.0295	17.6286	16.2549	17.6286	16.4804	17.6286	16.7059	17.6286	16.9314	17.6286	17.1569	17.6286	17.3824	17.6286	17.6079	17.6286	17.8334	17.6286	18.0589	17.6286	18.2844	17.6286	18.5099
7.4									14	17.6571	14.2255	17.6571	14.451	17.6571	14.6765	17.6571	14.902	17.6571	15.1275	17.6571	15.353	17.6571	15.5785	17.6571	15.804	17.6571	16.0295	17.6571	16.2549	17.6571	16.4804	17.6571	16.7059	17.6571	16.9314	17.6571	17.1569	17.6571	17.3824	17.6571	17.6079	17.6571	17.8334	17.6571	18.0589	17.6571	18.2844	17.6571	18.5099
7.5									14	17.6857	14.2255	17.6857	14.451	17.6857	14.6765	17.6857	14.902	17.6857	15.1275	17.6857	15.353	17.6857	15.5785	17.6857	15.804	17.6857	16.0295	17.6857	16.2549	17.6857	16.4804	17.6857	16.7059	17.6857	16.9314	17.6857	17.1569	17.6857	17.3824	17.6857	17.6079	17.6857	17.8334	17.6857	18.0589	17.6857	18.2844	17.6857	18.5099
7.6									14	17.7143	14.2255	17.7143	14.451	17.7143	14.6765	17.7143	14.902	17.7143	15.1275	17.7143	15.353	17.7143	15.5785	17.7143	15.804	17.7143	16.0295	17.7143	16.2549	17.7143	16.4804	17.7143	16.7059	17.7143	16.9314	17.7143	17.1569	17.7143	17.3824	17.7143	17.6079	17.7143	17.8334	17.7143	18.0589	17.7143	18.2844	17.7143	18.5099
7.7									14	17.7429	14.2255	17.7429	14.451	17.7429	14.6765	17.7429	14.902	17.7429	15.1275	17.7429	15.353	17.7429	15.5785	17.7429	15.804	17.7429	16.0295	17.7429	16.2549	17.7429	16.4804	17.7429	16.7059	17.7429	16.9314	17.7429	17.1569	17.7429	17.3824	17.7429	17.6079	17.7429	17.8334	17.7429	18.0589	17.7429	18.2844	17.7429	18.5099
7.8									14	17.7714	14.2255	17.7714	14.451	17.7714	14.6765	17.7714	14.902	17.7714	15.1275	17.7714	15.353	17.7714	15.5785	17.7714	15.804	17.7714	16.0295	17.7714	16.2549	17.7714	16.4804	17.7714	16.7059	17.7714	16.9314	17.7714	17.1569	17.7714	17.3824	17.7714	17.6079	17.7714	17.8334	17.7714	18.0589	17.7714	18.2844	17.7714	18.5099
7.9									14	17.8	14.2255	17.8	14.451	17.8	14.6765	17.8	14.902	17.8	15.1275	17.8	15.353	17.8	15.5785	17.8	15.804	17.8	16.0295	17.8	16.2549	17.8	16.4804	17.8	16.7059	17.8	16.9314	17.8	17.1569	17.8	17.3824	17.8	17.6079	17.8	17.8334	17.8	18.0589	17.8	18.2844	17.8	18.5099
8.0									14	17.8286	14.2255	17.8286	14.451	17.8286	14.6765	17.8286	14.902	17.8286	15.1275	17.8286	15.353	17.8286	15.5785	17.8286	15.804	17.8286	16.0295	17.8286	16.2549	17.8286	16.4804	17.8286	16.7059	17.8286	16.9314	17.8286	17.1569	17.8286	17.3824	17.8286	17.6079	17.8286	17.8334	17.8286	18.0589	17.8286	18.2844	17.8286	18.5099
8.1									14	17.8571	14.2255	17.8571	14.451	17.8571	14.6765	17.8571	14.902	17.8571	15.1275	17.8571	15.353	17.8571	15.5785	17.8571	15.804	17.8571	16.0295	17.8571	16.2549	17.8571	16.4804	17.8571	16.7059	17.8571	16.9314	17.8571	17.1569	17.8571	17.3824	17.8571	17.6079	17.8571	17.8334	17.8571	18.0589	17.8571	18.2844	17.8571	18.5099
8.2									14	17.8857	14.2255	17.8857	14.451	17.8857	14.6765	17.8857	14.902	17.8857	15.1275	17.8857	15.353	17.8857	15.5785	17.8857	15.804	17.8857	16.0295	17.8857	16.2549	17.8857	16.4804	17.8857	16.7059	17.8857	16.9314	17.8857	17.1569	17.8857	17.3824	17.8857	17.6079	17.8857	17.8334	17.8857	18.0589	17.8857	18.2844	17.8857	18.5099
8.3									14	17.9143	14.2255	17.9143	14.451	17.9143	14.6765	17.9143	14.902	17.9143	15.1275	17.9143	15.353	17.9143	15.5785	17.9143	15.804	17.9143	16.0295	17.9143	16.2549	17.9143	16.4804	17.9143	16.7059	17.9143	16.9314	17.9143	17.1569	17.9143	17.3824	17.9143	17.6079	17.9143	17.8334	17.9143	18.0589	17.9143	18.2844	17.9143	18.5099
8.4									14	17.9429	14.2255	17.9429	14.451	17.9429	14.6765	17.9429	14.902	17.9429	15.1275	17.9429	15.353	17.9429	15.5785	17.9429	15.804	17.9429	16.0295	17.9429	16.2549	17.9429	16.4804	17.9429	16.7059	17.9429	16.9314	17.9429	17.1569	17.9429	17.3824	17.9429	17.6079	17.9429	17.8334	17.9429	18.0589	17.9429	18.2844	17.9429	18.5099
8.5									14	17.9714	14.2255	17.9714	14.451	17.9714	14.6765	17.9714	14.902	17.9714	15.1275	17.9714	15.353	17.9714	15.5785	17.9714	15.804	17.9714	16.0295	17.9714	16.2549	17.9714	16.4804	17.9714	16.7059	17.9714	16.9314	17.9714	17.1569	17.9714	17.3824	17.9714	17.6079	17.9714	17.8334	17.9714	18.0589	17.9714	18.2844	17.9714	18.5099
8.6									14	18	14.2255	18	14.451	18	14.6765	18	14.902	18	15.1275	18	15.353	18	15.5785	18	15.804	18	16.0295	18	16.2549	18	16.4804	18	16.7059	18	16.9314	18	17.1569	18	17.3824	18	17.6079	18	17.8334	18	18.0589	18	18.2844	18	18.5099
8.7									14	18.0286	14.2255	18.0286	14.451	18.0286	14.6765	18.0286	14.902	18.0286	15.1275	18.0286	15.353	18.0286	15.5785	18.0286	15.804	18.0286	16.0295	18.0286	16.2549	18.0286	16.4804	18.0286	16.7059	18.0286	16.9314	18.0286	17.1569	18.0286	17.3824	18.0286	17.6079	18.0286	17.8334	18.0286	18.0589	18.0286	18.2844	18.0286	18.5099
8.8									14	18.0571	14.2255	18.0571	14.451	18.0571	14.6765	18.0571	14.902	18.0571	15.1275	18.0571	15.353	18.0571	15.5785	18.0571	15.804	18.0571	16.0295	18.0571	16.2549	18.0571	16.4804	18.0571	16.7059	18.0571	16.9314	18.0571	17.1569	18.0571	17.3824	18.0571	17.6079	18.0571	17.8334	18.0571	18.0589	18.0571	18.2844	18.0571	18.5099
8.9									14	18.0857	14.2255	18.0857	14.451	18.0857	14.6765	18.0857	14.902	18.0857	15.1275	18.0857	15.353	18.0857	15.5785	18.0857	15.804	18.0857	16.0295	18.0857	16.2549	18.0857	16.4804	18.0857	16.7059	18.0857	16.9314	18.0857	17.1569	18.0857	17.3824	18.0857	17.6079	18.0857	17.8334	18.0857	18.0589	18.0857	18.2844	18.0857	18.5099
9.0									14	18.1143	14.2255	18.1143	14.451	18.1143	14.6765	18.1143	14.902	18.1143	15.1275	18.1143	15.353	18.1143	15.5785	18.1143	15.804	18.1143	16.0295	18.1143	16.2549	18.1143	16.4804	18.1143	16.7059	18.1143	16.9314	18.1143	17.1569	18.1143	17.3824	18.1143	17.6079	18.1143	17.8334	18.1143	18.0589	18.1143	18.2844	18.1143	18.5099
9.1									14	18.1429	14.2255	18.1429	14.451	18.1429	14.6765	18.1429	14.902	18.1429	15.1275	18.1429	15.353	18.1429	15.5785	18.1429	15.804	18.1429	16.0295	18.1429	16.2549	18.1429	16.4804	18.1429	16.7059	18.1429	16.9314	18.1429	17.1569	18.1429	17.3824	18.1429	17.6079	18.1429	17.8334	18.1429	18.0589	18.1429	18.2844	18.1429	18.5099
9.2									14	18.1714	14.2255	18.1714	14.451	18.1714	14.6765	18.1714	14.902	18.1714	15.1275	18.1714	15.353	18.1714	15.5785	18.1714	15.804	18.1714	16.0295	18.1714	16.2549	18.1714	16.4804	18.1714	16.7059	18.1714	16.9314	18.1714	17.1569	18.1714	17.3824	18.1714	17.6079	18.1714	17.8334	18.1714	18.0589	18.1714	18.2844	18.1714	18.5099
9.3									14	18.2	14.2255	18.2	14.451	18.2	14.6765	18.2	14.902	18.2	15.1275	18.2	15.353	18.2	15.5785	18.2	15.804	18.2	16.0295	18.2	16.2549	18.2	16.4804	18.2	16.7059	18.2	16.9314	18.2	17.1569	18.2	17.3824	18.2	17.6079	18.2	17.8334	18.2	18.0589	18.2	18.2844	18.2	18.5099
9.4									14	18.2286	14.2255	18.2286	14.451	18.2286	14.6765	18.2286	14.902	18.2286	15.1275	18.2286	15.353	18.2286	15.5785	18.2286	15.804	18.2286	16.0295	18.2286	16.2549	18.2286	16.4804	18.2286	16.7059	18.2286	16.9314	18.2286	17.1569	18.2286	17.3824	18.2286	17.6079	18.2286	17.8334	18.2286	18.0589	18.2286	18.2844	18.2286	18.5099
9.5									14	18.2571	14.2255	18.2571	14.451	18.2571	14.6765	18.2571	14.902	18.2571	15.1275	18.2571	15.353	18.2571	15.5785	18.2571	15.804	18.2571	16.0295	18.2571	16.2549	18.2571	16.4804	18.2571	16.7059	18.2571	16.9314	18.2571	17.1569	18.2571	17.3824	18.2571	17.6079	18.2571	17.8334	18.2571	18.0589	18.2571	18.2844	18.2571	18.5099
9.6									14	18.2857	14.2255	18.2857	14.451	18.2857	14.6765	18.2857	14.902	18.2857	15.1275	18.2857	15.353	18.2857	15.5785	18.2857	15.804	18.2857	16.0295	18.2857	16.2549	18.2857	16.4804	18.2857	16.7059	18.2857	16.9314	18.2857	17.1569	18.2857	17.3824	18.2857	17.6079	18.2857	17.8334	18.2857	18.0589	18.2857	18.2844	18.2857	18.5099
9.7									14	18.3143	14.2255	18.3143	14.451	18.3143	14.6765	18.3143	14.902	18.3143	15.1275	18.3143	15.353	18.3143	15.5785	18.3143	15.804	18.3143	16.0295	18.3143	16.2549	18.3143	16.4804	18.3143	16.7059	18.3143	16.9314	18.3143	17.1569	18.3143	17.3824	18.3143	17.6079	18.3143	17.8334	18.3143	18.0589	18.3143	18.2844	18.3143	18.5099
9.8									14	18.3429	14.2255	18.3429	14.451	18.3429	14.6765	18.3429	14.902	18.3429	15.1275	18.3429	15.353	18.3429	15.5785	18.3429	15.804	18.3429	16.0295	18.3429	16.2549	18.3429	16.4804	18.3429	16.7059	18.3429	16.9314	18.3429	17.1569	18.3429	17.3824	18.3429	17.6079	18.3429	17.8334	18.3429	18.0589	18.3429	18.2844	18.3429	18.5099
9.9									14	18.3714	14.2255	18.3714	14.451	18.3714	14.6765	18.3714	14.902	18.3714	15.1275	18.3714	15.353	18.3714	15.5785	18.3714	15.804	18.3714	16.0295	18.3714	16.2549	18.3714	16.4804	18.3714	16.7059	18.3714	16.9314	18.3714	17.1569	18.3714	17.3824	18.3714	17.6079	18.3714	17.8334	18.3714	18.0589	18.3714	18.2844	18.3714	18.5099
10.0									14	18.4	14.2255	18.4	14.451	18.4	14.6765	18.4	14.902	18.4	15.1275	18.4	15.353	18.4	15.5785	18.4	15.804	18.4	16.0295	18.4	16.2549	18.4	16.4804	18.4	16.7059	18.4	16.9314	18.4	17.1569	18.4	17.3824	18.4	17.6079	18.4	17.8334	18.4	18.0589	18.4	18.2844	18.4	18.5099
10.1									14	18.4286	14.2255	18.4286	14.451	18.4286	14.6765	18.4286	14.902	18.4286	15.1275	18.4286	15.353	18.4286	15.5785	18.4286	15.804	18.4286	16.0295	18.4286	16.2549	18.4286	16.4804	18.4286	16.7059	18.4286	16.9314	18.4286	17.1569	18.4286	17.3824	18.4286	17.6079	18.4286	17.8334	18.4286	18.0589	18.4286	18.2844	18.4286	18.5099
10.2									14	18.4571	14.2255	18.4571	14.451	18.4571	14.6765	18.4571	14.902	18.4571	15.1275	18.4571	15.353	18.4571	15.5785	18.4571	15.804	18.4571	16.0295	18.4571	16.2549	18.4571	16.4804	18.4571	16.7059	18.4571	16.9314	18.4571	17.1569	18.4571	17.3824	18.4571	17.6079	18.4571	17.8334	18.4571	18.0589	18.4571	18.2844	18.4571	18.5099
10.3									14	18.4857	14.2255	18.4857	14.451	18.4857	14.6765	18.4857	14.902	18.4857	15.1275	18.4857	15.353	18.4857	15.5785	18.4857	15.804	18.4857	16.0295	18.4857	16.2549	18.4857	16.4804	18.4857	16.7059	18.4857	16.9314	18.4857	17.1569	18.4857	17.3824	18.4857	17.6079	18.4857	17.8334	18.4857	18.0589	18.4857	18.2844	18.4857	18.5099
10.4									14	18.5143	14.2255	18.5143	14.451	18.5143	14.6765	18.5143	14.902	18.5143	15.1275	18.5143	15.353	18.5143	15.5785	18.5143	15.804	18.5143	16.0295	18.5143	16.2549	18.5143	16.4804	18.5143	16.7059	18.5143	16.9314	18.5143	17.1569	18.5143	17.3824	18.5143	17.6079	18.5143	17.8334	18.5143	18.0589	18.5143	18.2844	18.5143	18.5099
10.5									14	18.5429	14.2255	18.5429	14.451	18.5429	14.6765	18.5429	14.902	18.5429	15.1275	18.5429	15.353	18.5429	15.5785	18.5429	15.804	18.5429	16.0295	18.5429	16.2549	18.5429	16.4804	18.5429	16.7059	18.5429	16.9314	18.5429	17.1569	18.5429	17.3824	18.5429	17.6079	18.5429	17.8334	18.5429	18.0589	18.5429	18.2844	18.5429	18.5099
10.6									14	18.5714	14.2255	18.5714	14.451	18.5714	14.6765	18.5714	14.902	18.5714	15.1275	18.5714	15.353	18.5714	15.5785	18.5714	15.804	18.5714	16.0295	18.5714	16.2549	18.5714	16.4804	18.5714	16.7059	18.5714	16.9314	18.5714	17.1569	18.5714	17.3824	18.5714	17.6079	18.5714	17.8334	18.5714	18.0589	18.5714	18.2844	18.5714	18.5099
10.7									14	18.6	14.2255	18.6	14.451	18.6	14.6765	18.6	14.902	18.6	15.1275	18.6	15.353	18.6	15.5785	18.6	15.804	18.6	16.0295	18.6	16.2549	18.6	16.4804	18.6	16.7059	18.6	16.9314	18.6	17.1569	18.6	17.3824	18.6	17.6079	18.6	17.8334	18.6	18.0589	18.6	18.2844	18.6	18.5099
10.8									14	18.6286	14.2255	18.6286	14.451	18.6286	14.6765	18.6286	14.902	18.6286	15.1275	18.6286	15.353	18.6286	15.5785	18.6286	15.804	18.6286	16.0295	18.6286	16.2549	18.6286	16.4804	18.6286	16.7059	18.6286	16.9314	18.6286	17.1569	18.6286	17.3824	18.6286	17.6079	18.6286	17.8334	18.6286	18.0589	18.6286	18.2844	18.6286	18.5099
10.9									14	18.6571	14.2255	18.6571	14.451	18.6571	14.6765	18.6571	14.902	18.6571	15.1275	18.6571	15.353	18.6571	15.5785	18.6571	15.804	18.6571	16.0295	18.6571	16.2549	18.6571	16.4804	18.6571	16.7059	18.6571	16.9314	18.6571	17.1569	18.6571	17.3824	18.6571	17.6079	18.6571	17.8334	18.6571	18.0589	18.6571	18.2844	18.6571	18.5099
11.0									14	18.6857	14.2255	18.6857	14.451	18.6857	14.6765	18.6857	14.902	18.6857	15.1275	18.6857	15.353	18.6857	15.5785	18.6857	15.804	18.6857	16.0295	18.6857	16.2549	18.6857	16.4804	18.6857	16.7059	18.6857	16.9314	18.6857	17.1569	18.6857	17.3824	18.6857	17.6079	18.6857	17.8334	18.6857	18.0589	18.6857	18.2844	18.6857	18.5099
[truncated: 593 more columns]

## Sheet:  Grid FOR USE
X (grid)	1.0		1.1		1.2		1.3		1.4		1.5		1.6		1.7		1.8		1.9		2.0		2.1		2.2		2.3		2.4		2.5		2.6		2.7		2.8		2.9		3.0		3.1		3.2		3.3		3.4
Y (grid)	X (OS)	Y (OS)	X (OS)	Y (OS)	X (OS)	Y (OS)	X (OS)	Y (OS)	X (OS)	Y (OS)	X (OS)	Y (OS)	X (OS)	Y (OS)	X (OS)	Y (OS)	X (OS)	Y (OS)	X (OS)	Y (OS)	X (OS)	Y (OS)	X (OS)	Y (OS)	X (OS)	Y (OS)	X (OS)	Y (OS)	X (OS)	Y (OS)	X (OS)	Y (OS)	X (OS)	Y (OS)	X (OS)	Y (OS)	X (OS)	Y (OS)	X (OS)	Y (OS)	X (OS)	Y (OS)	X (OS)	Y (OS)	X (OS)	Y (OS)	X (OS)	Y (OS)	X (OS)
1.0				OS X	Grid X	OS Y	Grid Y
1.1	Spray position 2			88.67	32.1	31.36	10.1
1.2	Spray position 1			47.63	13.9	29.36	3.1
1.3
1.4	Lengh difference			41.04	18.2	2	7
1.5	Graduation size in OS				0.225495		0.0285714
1.6									14	16	14.2255	16	14.451	16	14.6765	16	14.902	16	15.1275	16	15.353	16	15.5785	16	15.804	16	16.0295	16	16.2549	16	16.4804	16	16.7059	16	16.9314	16	17.1569	16	17.3824	16	17.6079	16	17.8334	16	18.0589	16	18.2844	16	18.5099
1.7									14	16.0286	14.2255	16.0286	14.451	16.0286	14.6765	16.0286	14.902	16.0286	15.1275	16.0286	15.353	16.0286	15.5785	16.0286	15.804	16.0286	16.0295	16.0286	16.2549	16.0286	16.4804	16.0286	16.7059	16.0286	16.9314	16.0286	17.1569	16.0286	17.3824	16.0286	17.6079	16.0286	17.8334	16.0286	18.0589	16.0286	18.2844	16.0286	18.5099
1.8									14	16.0571	14.2255	16.0571	14.451	16.0571	14.6765	16.0571	14.902	16.0571	15.1275	16.0571	15.353	16.0571	15.5785	16.0571	15.804	16.0571	16.0295	16.0571	16.2549	16.0571	16.4804	16.0571	16.7059	16.0571	16.9314	16.0571	17.1569	16.0571	17.3824	16.0571	17.6079	16.0571	17.8334	16.0571	18.0589	16.0571	18.2844	16.0571	18.5099
1.9									14	16.0857	14.2255	16.0857	14.451	16.0857	14.6765	16.0857	14.902	16.0857	15.1275	16.0857	15.353	16.0857	15.5785	16.0857	15.804	16.0857	16.0295	16.0857	16.2549	16.0857	16.4804	16.0857	16.7059	16.0857	16.9314	16.0857	17.1569	16.0857	17.3824	16.0857	17.6079	16.0857	17.8334	16.0857	18.0589	16.0857	18.2844	16.0857	18.5099
2.0									14	16.1143	14.2255	16.1143	14.451	16.1143	14.6765	16.1143	14.902	16.1143	15.1275	16.1143	15.353	16.1143	15.5785	16.1143	15.804	16.1143	16.0295	16.1143	16.2549	16.1143	16.4804	16.1143	16.7059	16.1143	16.9314	16.1143	17.1569	16.1143	17.3824	16.1143	17.6079	16.1143	17.8334	16.1143	18.0589	16.1143	18.2844	16.1143	18.5099
2.1									14	16.1429	14.2255	16.1429	14.451	16.1429	14.6765	16.1429	14.902	16.1429	15.1275	16.1429	15.353	16.1429	15.5785	16.1429	15.804	16.1429	16.0295	16.1429	16.2549	16.1429	16.4804	16.1429	16.7059	16.1429	16.9314	16.1429	17.1569	16.1429	17.3824	16.1429	17.6079	16.1429	17.8334	16.1429	18.0589	16.1429	18.2844	16.1429	18.5099
2.2									14	16.1714	14.2255	16.1714	14.451	16.1714	14.6765	16.1714	14.902	16.1714	15.1275	16.1714	15.353	16.1714	15.5785	16.1714	15.804	16.1714	16.0295	16.1714	16.2549	16.1714	16.4804	16.1714	16.7059	16.1714	16.9314	16.1714	17.1569	16.1714	17.3824	16.1714	17.6079	16.1714	17.8334	16.1714	18.0589	16.1714	18.2844	16.1714	18.5099
2.3									14	16.2	14.2255	16.2	14.451	16.2	14.6765	16.2	14.902	16.2	15.1275	16.2	15.353	16.2	15.5785	16.2	15.804	16.2	16.0295	16.2	16.2549	16.2	16.4804	16.2	16.7059	16.2	16.9314	16.2	17.1569	16.2	17.3824	16.2	17.6079	16.2	17.8334	16.2	18.0589	16.2	18.2844	16.2	18.5099
2.4									14	16.2286	14.2255	16.2286	14.451	16.2286	14.6765	16.2286	14.902	16.2286	15.1275	16.2286	15.353	16.2286	15.5785	16.2286	15.804	16.2286	16.0295	16.2286	16.2549	16.2286	16.4804	16.2286	16.7059	16.2286	16.9314	16.2286	17.1569	16.2286	17.3824	16.2286	17.6079	16.2286	17.8334	16.2286	18.0589	16.2286	18.2844	16.2286	18.5099
2.5									14	16.2571	14.2255	16.2571	14.451	16.2571	14.6765	16.2571	14.902	16.2571	15.1275	16.2571	15.353	16.2571	15.5785	16.2571	15.804	16.2571	16.0295	16.2571	16.2549	16.2571	16.4804	16.2571	16.7059	16.2571	16.9314	16.2571	17.1569	16.2571	17.3824	16.2571	17.6079	16.2571	17.8334	16.2571	18.0589	16.2571	18.2844	16.2571	18.5099
2.6									14	16.2857	14.2255	16.2857	14.451	16.2857	14.6765	16.2857	14.902	16.2857	15.1275	16.2857	15.353	16.2857	15.5785	16.2857	15.804	16.2857	16.0295	16.2857	16.2549	16.2857	16.4804	16.2857	16.7059	16.2857	16.9314	16.2857	17.1569	16.2857	17.3824	16.2857	17.6079	16.2857	17.8334	16.2857	18.0589	16.2857	18.2844	16.2857	18.5099
2.7									14	16.3143	14.2255	16.3143	14.451	16.3143	14.6765	16.3143	14.902	16.3143	15.1275	16.3143	15.353	16.3143	15.5785	16.3143	15.804	16.3143	16.0295	16.3143	16.2549	16.3143	16.4804	16.3143	16.7059	16.3143	16.9314	16.3143	17.1569	16.3143	17.3824	16.3143	17.6079	16.3143	17.8334	16.3143	18.0589	16.3143	18.2844	16.3143	18.5099
2.8									14	16.3429	14.2255	16.3429	14.451	16.3429	14.6765	16.3429	14.902	16.3429	15.1275	16.3429	15.353	16.3429	15.5785	16.3429	15.804	16.3429	16.0295	16.3429	16.2549	16.3429	16.4804	16.3429	16.7059	16.3429	16.9314	16.3429	17.1569	16.3429	17.3824	16.3429	17.6079	16.3429	17.8334	16.3429	18.0589	16.3429	18.2844	16.3429	18.5099
2.9									14	16.3714	14.2255	16.3714	14.451	16.3714	14.6765	16.3714	14.902	16.3714	15.1275	16.3714	15.353	16.3714	15.5785	16.3714	15.804	16.3714	16.0295	16.3714	16.2549	16.3714	16.4804	16.3714	16.7059	16.3714	16.9314	16.3714	17.1569	16.3714	17.3824	16.3714	17.6079	16.3714	17.8334	16.3714	18.0589	16.3714	18.2844	16.3714	18.5099
3.0									14	16.4	14.2255	16.4	14.451	16.4	14.6765	16.4	14.902	16.4	15.1275	16.4	15.353	16.4	15.5785	16.4	15.804	16.4	16.0295	16.4	16.2549	16.4	16.4804	16.4	16.7059	16.4	16.9314	16.4	17.1569	16.4	17.3824	16.4	17.6079	16.4	17.8334	16.4	18.0589	16.4	18.2844	16.4	18.5099
3.1									14	16.4286	14.2255	16.4286	14.451	16.4286	14.6765	16.4286	14.902	16.4286	15.1275	16.4286	15.353	16.4286	15.5785	16.4286	15.804	16.4286	16.0295	16.4286	16.2549	16.4286	16.4804	16.4286	16.7059	16.4286	16.9314	16.4286	17.1569	16.4286	17.3824	16.4286	17.6079	16.4286	17.8334	16.4286	18.0589	16.4286	18.2844	16.4286	18.5099
3.2									14	16.4571	14.2255	16.4571	14.451	16.4571	14.6765	16.4571	14.902	16.4571	15.1275	16.4571	15.353	16.4571	15.5785	16.4571	15.804	16.4571	16.0295	16.4571	16.2549	16.4571	16.4804	16.4571	16.7059	16.4571	16.9314	16.4571	17.1569	16.4571	17.3824	16.4571	17.6079	16.4571	17.8334	16.4571	18.0589	16.4571	18.2844	16.4571	18.5099
3.3									14	16.4857	14.2255	16.4857	14.451	16.4857	14.6765	16.4857	14.902	16.4857	15.1275	16.4857	15.353	16.4857	15.5785	16.4857	15.804	16.4857	16.0295	16.4857	16.2549	16.4857	16.4804	16.4857	16.7059	16.4857	16.9314	16.4857	17.1569	16.4857	17.3824	16.4857	17.6079	16.4857	17.8334	16.4857	18.0589	16.4857	18.2844	16.4857	18.5099
3.4									14	16.5143	14.2255	16.5143	14.451	16.5143	14.6765	16.5143	14.902	16.5143	15.1275	16.5143	15.353	16.5143	15.5785	16.5143	15.804	16.5143	16.0295	16.5143	16.2549	16.5143	16.4804	16.5143	16.7059	16.5143	16.9314	16.5143	17.1569	16.5143	17.3824	16.5143	17.6079	16.5143	17.8334	16.5143	18.0589	16.5143	18.2844	16.5143	18.5099
3.5									14	16.5429	14.2255	16.5429	14.451	16.5429	14.6765	16.5429	14.902	16.5429	15.1275	16.5429	15.353	16.5429	15.5785	16.5429	15.804	16.5429	16.0295	16.5429	16.2549	16.5429	16.4804	16.5429	16.7059	16.5429	16.9314	16.5429	17.1569	16.5429	17.3824	16.5429	17.6079	16.5429	17.8334	16.5429	18.0589	16.5429	18.2844	16.5429	18.5099
3.6									14	16.5714	14.2255	16.5714	14.451	16.5714	14.6765	16.5714	14.902	16.5714	15.1275	16.5714	15.353	16.5714	15.5785	16.5714	15.804	16.5714	16.0295	16.5714	16.2549	16.5714	16.4804	16.5714	16.7059	16.5714	16.9314	16.5714	17.1569	16.5714	17.3824	16.5714	17.6079	16.5714	17.8334	16.5714	18.0589	16.5714	18.2844	16.5714	18.5099
3.7									14	16.6	14.2255	16.6	14.451	16.6	14.6765	16.6	14.902	16.6	15.1275	16.6	15.353	16.6	15.5785	16.6	15.804	16.6	16.0295	16.6	16.2549	16.6	16.4804	16.6	16.7059	16.6	16.9314	16.6	17.1569	16.6	17.3824	16.6	17.6079	16.6	17.8334	16.6	18.0589	16.6	18.2844	16.6	18.5099
3.8									14	16.6286	14.2255	16.6286	14.451	16.6286	14.6765	16.6286	14.902	16.6286	15.1275	16.6286	15.353	16.6286	15.5785	16.6286	15.804	16.6286	16.0295	16.6286	16.2549	16.6286	16.4804	16.6286	16.7059	16.6286	16.9314	16.6286	17.1569	16.6286	17.3824	16.6286	17.6079	16.6286	17.8334	16.6286	18.0589	16.6286	18.2844	16.6286	18.5099
3.9									14	16.6571	14.2255	16.6571	14.451	16.6571	14.6765	16.6571	14.902	16.6571	15.1275	16.6571	15.353	16.6571	15.5785	16.6571	15.804	16.6571	16.0295	16.6571	16.2549	16.6571	16.4804	16.6571	16.7059	16.6571	16.9314	16.6571	17.1569	16.6571	17.3824	16.6571	17.6079	16.6571	17.8334	16.6571	18.0589	16.6571	18.2844	16.6571	18.5099
4.0									14	16.6857	14.2255	16.6857	14.451	16.6857	14.6765	16.6857	14.902	16.6857	15.1275	16.6857	15.353	16.6857	15.5785	16.6857	15.804	16.6857	16.0295	16.6857	16.2549	16.6857	16.4804	16.6857	16.7059	16.6857	16.9314	16.6857	17.1569	16.6857	17.3824	16.6857	17.6079	16.6857	17.8334	16.6857	18.0589	16.6857	18.2844	16.6857	18.5099
4.1									14	16.7143	14.2255	16.7143	14.451	16.7143	14.6765	16.7143	14.902	16.7143	15.1275	16.7143	15.353	16.7143	15.5785	16.7143	15.804	16.7143	16.0295	16.7143	16.2549	16.7143	16.4804	16.7143	16.7059	16.7143	16.9314	16.7143	17.1569	16.7143	17.3824	16.7143	17.6079	16.7143	17.8334	16.7143	18.0589	16.7143	18.2844	16.7143	18.5099
4.2									14	16.7429	14.2255	16.7429	14.451	16.7429	14.6765	16.7429	14.902	16.7429	15.1275	16.7429	15.353	16.7429	15.5785	16.7429	15.804	16.7429	16.0295	16.7429	16.2549	16.7429	16.4804	16.7429	16.7059	16.7429	16.9314	16.7429	17.1569	16.7429	17.3824	16.7429	17.6079	16.7429	17.8334	16.7429	18.0589	16.7429	18.2844	16.7429	18.5099
4.3									14	16.7714	14.2255	16.7714	14.451	16.7714	14.6765	16.7714	14.902	16.7714	15.1275	16.7714	15.353	16.7714	15.5785	16.7714	15.804	16.7714	16.0295	16.7714	16.2549	16.7714	16.4804	16.7714	16.7059	16.7714	16.9314	16.7714	17.1569	16.7714	17.3824	16.7714	17.6079	16.7714	17.8334	16.7714	18.0589	16.7714	18.2844	16.7714	18.5099
4.4									14	16.8	14.2255	16.8	14.451	16.8	14.6765	16.8	14.902	16.8	15.1275	16.8	15.353	16.8	15.5785	16.8	15.804	16.8	16.0295	16.8	16.2549	16.8	16.4804	16.8	16.7059	16.8	16.9314	16.8	17.1569	16.8	17.3824	16.8	17.6079	16.8	17.8334	16.8	18.0589	16.8	18.2844	16.8	18.5099
4.5									14	16.8286	14.2255	16.8286	14.451	16.8286	14.6765	16.8286	14.902	16.8286	15.1275	16.8286	15.353	16.8286	15.5785	16.8286	15.804	16.8286	16.0295	16.8286	16.2549	16.8286	16.4804	16.8286	16.7059	16.8286	16.9314	16.8286	17.1569	16.8286	17.3824	16.8286	17.6079	16.8286	17.8334	16.8286	18.0589	16.8286	18.2844	16.8286	18.5099
4.6									14	16.8571	14.2255	16.8571	14.451	16.8571	14.6765	16.8571	14.902	16.8571	15.1275	16.8571	15.353	16.8571	15.5785	16.8571	15.804	16.8571	16.0295	16.8571	16.2549	16.8571	16.4804	16.8571	16.7059	16.8571	16.9314	16.8571	17.1569	16.8571	17.3824	16.8571	17.6079	16.8571	17.8334	16.8571	18.0589	16.8571	18.2844	16.8571	18.5099
4.7									14	16.8857	14.2255	16.8857	14.451	16.8857	14.6765	16.8857	14.902	16.8857	15.1275	16.8857	15.353	16.8857	15.5785	16.8857	15.804	16.8857	16.0295	16.8857	16.2549	16.8857	16.4804	16.8857	16.7059	16.8857	16.9314	16.8857	17.1569	16.8857	17.3824	16.8857	17.6079	16.8857	17.8334	16.8857	18.0589	16.8857	18.2844	16.8857	18.5099
4.8									14	16.9143	14.2255	16.9143	14.451	16.9143	14.6765	16.9143	14.902	16.9143	15.1275	16.9143	15.353	16.9143	15.5785	16.9143	15.804	16.9143	16.0295	16.9143	16.2549	16.9143	16.4804	16.9143	16.7059	16.9143	16.9314	16.9143	17.1569	16.9143	17.3824	16.9143	17.6079	16.9143	17.8334	16.9143	18.0589	16.9143	18.2844	16.9143	18.5099
4.9									14	16.9429	14.2255	16.9429	14.451	16.9429	14.6765	16.9429	14.902	16.9429	15.1275	16.9429	15.353	16.9429	15.5785	16.9429	15.804	16.9429	16.0295	16.9429	16.2549	16.9429	16.4804	16.9429	16.7059	16.9429	16.9314	16.9429	17.1569	16.9429	17.3824	16.9429	17.6079	16.9429	17.8334	16.9429	18.0589	16.9429	18.2844	16.9429	18.5099
5.0									14	16.9714	14.2255	16.9714	14.451	16.9714	14.6765	16.9714	14.902	16.9714	15.1275	16.9714	15.353	16.9714	15.5785	16.9714	15.804	16.9714	16.0295	16.9714	16.2549	16.9714	16.4804	16.9714	16.7059	16.9714	16.9314	16.9714	17.1569	16.9714	17.3824	16.9714	17.6079	16.9714	17.8334	16.9714	18.0589	16.9714	18.2844	16.9714	18.5099
5.1									14	17	14.2255	17	14.451	17	14.6765	17	14.902	17	15.1275	17	15.353	17	15.5785	17	15.804	17	16.0295	17	16.2549	17	16.4804	17	16.7059	17	16.9314	17	17.1569	17	17.3824	17	17.6079	17	17.8334	17	18.0589	17	18.2844	17	18.5099
5.2									14	17.0286	14.2255	17.0286	14.451	17.0286	14.6765	17.0286	14.902	17.0286	15.1275	17.0286	15.353	17.0286	15.5785	17.0286	15.804	17.0286	16.0295	17.0286	16.2549	17.0286	16.4804	17.0286	16.7059	17.0286	16.9314	17.0286	17.1569	17.0286	17.3824	17.0286	17.6079	17.0286	17.8334	17.0286	18.0589	17.0286	18.2844	17.0286	18.5099
5.3									14	17.0571	14.2255	17.0571	14.451	17.0571	14.6765	17.0571	14.902	17.0571	15.1275	17.0571	15.353	17.0571	15.5785	17.0571	15.804	17.0571	16.0295	17.0571	16.2549	17.0571	16.4804	17.0571	16.7059	17.0571	16.9314	17.0571	17.1569	17.0571	17.3824	17.0571	17.6079	17.0571	17.8334	17.0571	18.0589	17.0571	18.2844	17.0571	18.5099
5.4									14	17.0857	14.2255	17.0857	14.451	17.0857	14.6765	17.0857	14.902	17.0857	15.1275	17.0857	15.353	17.0857	15.5785	17.0857	15.804	17.0857	16.0295	17.0857	16.2549	17.0857	16.4804	17.0857	16.7059	17.0857	16.9314	17.0857	17.1569	17.0857	17.3824	17.0857	17.6079	17.0857	17.8334	17.0857	18.0589	17.0857	18.2844	17.0857	18.5099
5.5									14	17.1143	14.2255	17.1143	14.451	17.1143	14.6765	17.1143	14.902	17.1143	15.1275	17.1143	15.353	17.1143	15.5785	17.1143	15.804	17.1143	16.0295	17.1143	16.2549	17.1143	16.4804	17.1143	16.7059	17.1143	16.9314	17.1143	17.1569	17.1143	17.3824	17.1143	17.6079	17.1143	17.8334	17.1143	18.0589	17.1143	18.2844	17.1143	18.5099
5.6									14	17.1429	14.2255	17.1429	14.451	17.1429	14.6765	17.1429	14.902	17.1429	15.1275	17.1429	15.353	17.1429	15.5785	17.1429	15.804	17.1429	16.0295	17.1429	16.2549	17.1429	16.4804	17.1429	16.7059	17.1429	16.9314	17.1429	17.1569	17.1429	17.3824	17.1429	17.6079	17.1429	17.8334	17.1429	18.0589	17.1429	18.2844	17.1429	18.5099
5.7									14	17.1714	14.2255	17.1714	14.451	17.1714	14.6765	17.1714	14.902	17.1714	15.1275	17.1714	15.353	17.1714	15.5785	17.1714	15.804	17.1714	16.0295	17.1714	16.2549	17.1714	16.4804	17.1714	16.7059	17.1714	16.9314	17.1714	17.1569	17.1714	17.3824	17.1714	17.6079	17.1714	17.8334	17.1714	18.0589	17.1714	18.2844	17.1714	18.5099
5.8									14	17.2	14.2255	17.2	14.451	17.2	14.6765	17.2	14.902	17.2	15.1275	17.2	15.353	17.2	15.5785	17.2	15.804	17.2	16.0295	17.2	16.2549	17.2	16.4804	17.2	16.7059	17.2	16.9314	17.2	17.1569	17.2	17.3824	17.2	17.6079	17.2	17.8334	17.2	18.0589	17.2	18.2844	17.2	18.5099
5.9									14	17.2286	14.2255	17.2286	14.451	17.2286	14.6765	17.2286	14.902	17.2286	15.1275	17.2286	15.353	17.2286	15.5785	17.2286	15.804	17.2286	16.0295	17.2286	16.2549	17.2286	16.4804	17.2286	16.7059	17.2286	16.9314	17.2286	17.1569	17.2286	17.3824	17.2286	17.6079	17.2286	17.8334	17.2286	18.0589	17.2286	18.2844	17.2286	18.5099
6.0									14	17.2571	14.2255	17.2571	14.451	17.2571	14.6765	17.2571	14.902	17.2571	15.1275	17.2571	15.353	17.2571	15.5785	17.2571	15.804	17.2571	16.0295	17.2571	16.2549	17.2571	16.4804	17.2571	16.7059	17.2571	16.9314	17.2571	17.1569	17.2571	17.3824	17.2571	17.6079	17.2571	17.8334	17.2571	18.0589	17.2571	18.2844	17.2571	18.5099
6.1									14	17.2857	14.2255	17.2857	14.451	17.2857	14.6765	17.2857	14.902	17.2857	15.1275	17.2857	15.353	17.2857	15.5785	17.2857	15.804	17.2857	16.0295	17.2857	16.2549	17.2857	16.4804	17.2857	16.7059	17.2857	16.9314	17.2857	17.1569	17.2857	17.3824	17.2857	17.6079	17.2857	17.8334	17.2857	18.0589	17.2857	18.2844	17.2857	18.5099
6.2									14	17.3143	14.2255	17.3143	14.451	17.3143	14.6765	17.3143	14.902	17.3143	15.1275	17.3143	15.353	17.3143	15.5785	17.3143	15.804	17.3143	16.0295	17.3143	16.2549	17.3143	16.4804	17.3143	16.7059	17.3143	16.9314	17.3143	17.1569	17.3143	17.3824	17.3143	17.6079	17.3143	17.8334	17.3143	18.0589	17.3143	18.2844	17.3143	18.5099
6.3									14	17.3429	14.2255	17.3429	14.451	17.3429	14.6765	17.3429	14.902	17.3429	15.1275	17.3429	15.353	17.3429	15.5785	17.3429	15.804	17.3429	16.0295	17.3429	16.2549	17.3429	16.4804	17.3429	16.7059	17.3429	16.9314	17.3429	17.1569	17.3429	17.3824	17.3429	17.6079	17.3429	17.8334	17.3429	18.0589	17.3429	18.2844	17.3429	18.5099
6.4									14	17.3714	14.2255	17.3714	14.451	17.3714	14.6765	17.3714	14.902	17.3714	15.1275	17.3714	15.353	17.3714	15.5785	17.3714	15.804	17.3714	16.0295	17.3714	16.2549	17.3714	16.4804	17.3714	16.7059	17.3714	16.9314	17.3714	17.1569	17.3714	17.3824	17.3714	17.6079	17.3714	17.8334	17.3714	18.0589	17.3714	18.2844	17.3714	18.5099
6.5									14	17.4	14.2255	17.4	14.451	17.4	14.6765	17.4	14.902	17.4	15.1275	17.4	15.353	17.4	15.5785	17.4	15.804	17.4	16.0295	17.4	16.2549	17.4	16.4804	17.4	16.7059	17.4	16.9314	17.4	17.1569	17.4	17.3824	17.4	17.6079	17.4	17.8334	17.4	18.0589	17.4	18.2844	17.4	18.5099
6.6									14	17.4286	14.2255	17.4286	14.451	17.4286	14.6765	17.4286	14.902	17.4286	15.1275	17.4286	15.353	17.4286	15.5785	17.4286	15.804	17.4286	16.0295	17.4286	16.2549	17.4286	16.4804	17.4286	16.7059	17.4286	16.9314	17.4286	17.1569	17.4286	17.3824	17.4286	17.6079	17.4286	17.8334	17.4286	18.0589	17.4286	18.2844	17.4286	18.5099
6.7									14	17.4571	14.2255	17.4571	14.451	17.4571	14.6765	17.4571	14.902	17.4571	15.1275	17.4571	15.353	17.4571	15.5785	17.4571	15.804	17.4571	16.0295	17.4571	16.2549	17.4571	16.4804	17.4571	16.7059	17.4571	16.9314	17.4571	17.1569	17.4571	17.3824	17.4571	17.6079	17.4571	17.8334	17.4571	18.0589	17.4571	18.2844	17.4571	18.5099
6.8									14	17.4857	14.2255	17.4857	14.451	17.4857	14.6765	17.4857	14.902	17.4857	15.1275	17.4857	15.353	17.4857	15.5785	17.4857	15.804	17.4857	16.0295	17.4857	16.2549	17.4857	16.4804	17.4857	16.7059	17.4857	16.9314	17.4857	17.1569	17.4857	17.3824	17.4857	17.6079	17.4857	17.8334	17.4857	18.0589	17.4857	18.2844	17.4857	18.5099
6.9									14	17.5143	14.2255	17.5143	14.451	17.5143	14.6765	17.5143	14.902	17.5143	15.1275	17.5143	15.353	17.5143	15.5785	17.5143	15.804	17.5143	16.0295	17.5143	16.2549	17.5143	16.4804	17.5143	16.7059	17.5143	16.9314	17.5143	17.1569	17.5143	17.3824	17.5143	17.6079	17.5143	17.8334	17.5143	18.0589	17.5143	18.2844	17.5143	18.5099
7.0									14	17.5429	14.2255	17.5429	14.451	17.5429	14.6765	17.5429	14.902	17.5429	15.1275	17.5429	15.353	17.5429	15.5785	17.5429	15.804	17.5429	16.0295	17.5429	16.2549	17.5429	16.4804	17.5429	16.7059	17.5429	16.9314	17.5429	17.1569	17.5429	17.3824	17.5429	17.6079	17.5429	17.8334	17.5429	18.0589	17.5429	18.2844	17.5429	18.5099
7.1									14	17.5714	14.2255	17.5714	14.451	17.5714	14.6765	17.5714	14.902	17.5714	15.1275	17.5714	15.353	17.5714	15.5785	17.5714	15.804	17.5714	16.0295	17.5714	16.2549	17.5714	16.4804	17.5714	16.7059	17.5714	16.9314	17.5714	17.1569	17.5714	17.3824	17.5714	17.6079	17.5714	17.8334	17.5714	18.0589	17.5714	18.2844	17.5714	18.5099
7.2									14	17.6	14.2255	17.6	14.451	17.6	14.6765	17.6	14.902	17.6	15.1275	17.6	15.353	17.6	15.5785	17.6	15.804	17.6	16.0295	17.6	16.2549	17.6	16.4804	17.6	16.7059	17.6	16.9314	17.6	17.1569	17.6	17.3824	17.6	17.6079	17.6	17.8334	17.6	18.0589	17.6	18.2844	17.6	18.5099
7.3									14	17.6286	14.2255	17.6286	14.451	17.6286	14.6765	17.6286	14.902	17.6286	15.1275	17.6286	15.353	17.6286	15.5785	17.6286	15.804	17.6286	16.0295	17.6286	16.2549	17.6286	16.4804	17.6286	16.7059	17.6286	16.9314	17.6286	17.1569	17.6286	17.3824	17.6286	17.6079	17.6286	17.8334	17.6286	18.0589	17.6286	18.2844	17.6286	18.5099
7.4									14	17.6571	14.2255	17.6571	14.451	17.6571	14.6765	17.6571	14.902	17.6571	15.1275	17.6571	15.353	17.6571	15.5785	17.6571	15.804	17.6571	16.0295	17.6571	16.2549	17.6571	16.4804	17.6571	16.7059	17.6571	16.9314	17.6571	17.1569	17.6571	17.3824	17.6571	17.6079	17.6571	17.8334	17.6571	18.0589	17.6571	18.2844	17.6571	18.5099
7.5									14	17.6857	14.2255	17.6857	14.451	17.6857	14.6765	17.6857	14.902	17.6857	15.1275	17.6857	15.353	17.6857	15.5785	17.6857	15.804	17.6857	16.0295	17.6857	16.2549	17.6857	16.4804	17.6857	16.7059	17.6857	16.9314	17.6857	17.1569	17.6857	17.3824	17.6857	17.6079	17.6857	17.8334	17.6857	18.0589	17.6857	18.2844	17.6857	18.5099
7.6									14	17.7143	14.2255	17.7143	14.451	17.7143	14.6765	17.7143	14.902	17.7143	15.1275	17.7143	15.353	17.7143	15.5785	17.7143	15.804	17.7143	16.0295	17.7143	16.2549	17.7143	16.4804	17.7143	16.7059	17.7143	16.9314	17.7143	17.1569	17.7143	17.3824	17.7143	17.6079	17.7143	17.8334	17.7143	18.0589	17.7143	18.2844	17.7143	18.5099
7.7									14	17.7429	14.2255	17.7429	14.451	17.7429	14.6765	17.7429	14.902	17.7429	15.1275	17.7429	15.353	17.7429	15.5785	17.7429	15.804	17.7429	16.0295	17.7429	16.2549	17.7429	16.4804	17.7429	16.7059	17.7429	16.9314	17.7429	17.1569	17.7429	17.3824	17.7429	17.6079	17.7429	17.8334	17.7429	18.0589	17.7429	18.2844	17.7429	18.5099
7.8									14	17.7714	14.2255	17.7714	14.451	17.7714	14.6765	17.7714	14.902	17.7714	15.1275	17.7714	15.353	17.7714	15.5785	17.7714	15.804	17.7714	16.0295	17.7714	16.2549	17.7714	16.4804	17.7714	16.7059	17.7714	16.9314	17.7714	17.1569	17.7714	17.3824	17.7714	17.6079	17.7714	17.8334	17.7714	18.0589	17.7714	18.2844	17.7714	18.5099
7.9									14	17.8	14.2255	17.8	14.451	17.8	14.6765	17.8	14.902	17.8	15.1275	17.8	15.353	17.8	15.5785	17.8	15.804	17.8	16.0295	17.8	16.2549	17.8	16.4804	17.8	16.7059	17.8	16.9314	17.8	17.1569	17.8	17.3824	17.8	17.6079	17.8	17.8334	17.8	18.0589	17.8	18.2844	17.8	18.5099
8.0									14	17.8286	14.2255	17.8286	14.451	17.8286	14.6765	17.8286	14.902	17.8286	15.1275	17.8286	15.353	17.8286	15.5785	17.8286	15.804	17.8286	16.0295	17.8286	16.2549	17.8286	16.4804	17.8286	16.7059	17.8286	16.9314	17.8286	17.1569	17.8286	17.3824	17.8286	17.6079	17.8286	17.8334	17.8286	18.0589	17.8286	18.2844	17.8286	18.5099
8.1									14	17.8571	14.2255	17.8571	14.451	17.8571	14.6765	17.8571	14.902	17.8571	15.1275	17.8571	15.353	17.8571	15.5785	17.8571	15.804	17.8571	16.0295	17.8571	16.2549	17.8571	16.4804	17.8571	16.7059	17.8571	16.9314	17.8571	17.1569	17.8571	17.3824	17.8571	17.6079	17.8571	17.8334	17.8571	18.0589	17.8571	18.2844	17.8571	18.5099
8.2									14	17.8857	14.2255	17.8857	14.451	17.8857	14.6765	17.8857	14.902	17.8857	15.1275	17.8857	15.353	17.8857	15.5785	17.8857	15.804	17.8857	16.0295	17.8857	16.2549	17.8857	16.4804	17.8857	16.7059	17.8857	16.9314	17.8857	17.1569	17.8857	17.3824	17.8857	17.6079	17.8857	17.8334	17.8857	18.0589	17.8857	18.2844	17.8857	18.5099
8.3									14	17.9143	14.2255	17.9143	14.451	17.9143	14.6765	17.9143	14.902	17.9143	15.1275	17.9143	15.353	17.9143	15.5785	17.9143	15.804	17.9143	16.0295	17.9143	16.2549	17.9143	16.4804	17.9143	16.7059	17.9143	16.9314	17.9143	17.1569	17.9143	17.3824	17.9143	17.6079	17.9143	17.8334	17.9143	18.0589	17.9143	18.2844	17.9143	18.5099
8.4									14	17.9429	14.2255	17.9429	14.451	17.9429	14.6765	17.9429	14.902	17.9429	15.1275	17.9429	15.353	17.9429	15.5785	17.9429	15.804	17.9429	16.0295	17.9429	16.2549	17.9429	16.4804	17.9429	16.7059	17.9429	16.9314	17.9429	17.1569	17.9429	17.3824	17.9429	17.6079	17.9429	17.8334	17.9429	18.0589	17.9429	18.2844	17.9429	18.5099
8.5									14	17.9714	14.2255	17.9714	14.451	17.9714	14.6765	17.9714	14.902	17.9714	15.1275	17.9714	15.353	17.9714	15.5785	17.9714	15.804	17.9714	16.0295	17.9714	16.2549	17.9714	16.4804	17.9714	16.7059	17.9714	16.9314	17.9714	17.1569	17.9714	17.3824	17.9714	17.6079	17.9714	17.8334	17.9714	18.0589	17.9714	18.2844	17.9714	18.5099
8.6									14	18	14.2255	18	14.451	18	14.6765	18	14.902	18	15.1275	18	15.353	18	15.5785	18	15.804	18	16.0295	18	16.2549	18	16.4804	18	16.7059	18	16.9314	18	17.1569	18	17.3824	18	17.6079	18	17.8334	18	18.0589	18	18.2844	18	18.5099
8.7									14	18.0286	14.2255	18.0286	14.451	18.0286	14.6765	18.0286	14.902	18.0286	15.1275	18.0286	15.353	18.0286	15.5785	18.0286	15.804	18.0286	16.0295	18.0286	16.2549	18.0286	16.4804	18.0286	16.7059	18.0286	16.9314	18.0286	17.1569	18.0286	17.3824	18.0286	17.6079	18.0286	17.8334	18.0286	18.0589	18.0286	18.2844	18.0286	18.5099
8.8									14	18.0571	14.2255	18.0571	14.451	18.0571	14.6765	18.0571	14.902	18.0571	15.1275	18.0571	15.353	18.0571	15.5785	18.0571	15.804	18.0571	16.0295	18.0571	16.2549	18.0571	16.4804	18.0571	16.7059	18.0571	16.9314	18.0571	17.1569	18.0571	17.3824	18.0571	17.6079	18.0571	17.8334	18.0571	18.0589	18.0571	18.2844	18.0571	18.5099
8.9									14	18.0857	14.2255	18.0857	14.451	18.0857	14.6765	18.0857	14.902	18.0857	15.1275	18.0857	15.353	18.0857	15.5785	18.0857	15.804	18.0857	16.0295	18.0857	16.2549	18.0857	16.4804	18.0857	16.7059	18.0857	16.9314	18.0857	17.1569	18.0857	17.3824	18.0857	17.6079	18.0857	17.8334	18.0857	18.0589	18.0857	18.2844	18.0857	18.5099
9.0									14	18.1143	14.2255	18.1143	14.451	18.1143	14.6765	18.1143	14.902	18.1143	15.1275	18.1143	15.353	18.1143	15.5785	18.1143	15.804	18.1143	16.0295	18.1143	16.2549	18.1143	16.4804	18.1143	16.7059	18.1143	16.9314	18.1143	17.1569	18.1143	17.3824	18.1143	17.6079	18.1143	17.8334	18.1143	18.0589	18.1143	18.2844	18.1143	18.5099
9.1									14	18.1429	14.2255	18.1429	14.451	18.1429	14.6765	18.1429	14.902	18.1429	15.1275	18.1429	15.353	18.1429	15.5785	18.1429	15.804	18.1429	16.0295	18.1429	16.2549	18.1429	16.4804	18.1429	16.7059	18.1429	16.9314	18.1429	17.1569	18.1429	17.3824	18.1429	17.6079	18.1429	17.8334	18.1429	18.0589	18.1429	18.2844	18.1429	18.5099
9.2									14	18.1714	14.2255	18.1714	14.451	18.1714	14.6765	18.1714	14.902	18.1714	15.1275	18.1714	15.353	18.1714	15.5785	18.1714	15.804	18.1714	16.0295	18.1714	16.2549	18.1714	16.4804	18.1714	16.7059	18.1714	16.9314	18.1714	17.1569	18.1714	17.3824	18.1714	17.6079	18.1714	17.8334	18.1714	18.0589	18.1714	18.2844	18.1714	18.5099
9.3									14	18.2	14.2255	18.2	14.451	18.2	14.6765	18.2	14.902	18.2	15.1275	18.2	15.353	18.2	15.5785	18.2	15.804	18.2	16.0295	18.2	16.2549	18.2	16.4804	18.2	16.7059	18.2	16.9314	18.2	17.1569	18.2	17.3824	18.2	17.6079	18.2	17.8334	18.2	18.0589	18.2	18.2844	18.2	18.5099
9.4									14	18.2286	14.2255	18.2286	14.451	18.2286	14.6765	18.2286	14.902	18.2286	15.1275	18.2286	15.353	18.2286	15.5785	18.2286	15.804	18.2286	16.0295	18.2286	16.2549	18.2286	16.4804	18.2286	16.7059	18.2286	16.9314	18.2286	17.1569	18.2286	17.3824	18.2286	17.6079	18.2286	17.8334	18.2286	18.0589	18.2286	18.2844	18.2286	18.5099
9.5									14	18.2571	14.2255	18.2571	14.451	18.2571	14.6765	18.2571	14.902	18.2571	15.1275	18.2571	15.353	18.2571	15.5785	18.2571	15.804	18.2571	16.0295	18.2571	16.2549	18.2571	16.4804	18.2571	16.7059	18.2571	16.9314	18.2571	17.1569	18.2571	17.3824	18.2571	17.6079	18.2571	17.8334	18.2571	18.0589	18.2571	18.2844	18.2571	18.5099
9.6									14	18.2857	14.2255	18.2857	14.451	18.2857	14.6765	18.2857	14.902	18.2857	15.1275	18.2857	15.353	18.2857	15.5785	18.2857	15.804	18.2857	16.0295	18.2857	16.2549	18.2857	16.4804	18.2857	16.7059	18.2857	16.9314	18.2857	17.1569	18.2857	17.3824	18.2857	17.6079	18.2857	17.8334	18.2857	18.0589	18.2857	18.2844	18.2857	18.5099
9.7									14	18.3143	14.2255	18.3143	14.451	18.3143	14.6765	18.3143	14.902	18.3143	15.1275	18.3143	15.353	18.3143	15.5785	18.3143	15.804	18.3143	16.0295	18.3143	16.2549	18.3143	16.4804	18.3143	16.7059	18.3143	16.9314	18.3143	17.1569	18.3143	17.3824	18.3143	17.6079	18.3143	17.8334	18.3143	18.0589	18.3143	18.2844	18.3143	18.5099
9.8									14	18.3429	14.2255	18.3429	14.451	18.3429	14.6765	18.3429	14.902	18.3429	15.1275	18.3429	15.353	18.3429	15.5785	18.3429	15.804	18.3429	16.0295	18.3429	16.2549	18.3429	16.4804	18.3429	16.7059	18.3429	16.9314	18.3429	17.1569	18.3429	17.3824	18.3429	17.6079	18.3429	17.8334	18.3429	18.0589	18.3429	18.2844	18.3429	18.5099
9.9									14	18.3714	14.2255	18.3714	14.451	18.3714	14.6765	18.3714	14.902	18.3714	15.1275	18.3714	15.353	18.3714	15.5785	18.3714	15.804	18.3714	16.0295	18.3714	16.2549	18.3714	16.4804	18.3714	16.7059	18.3714	16.9314	18.3714	17.1569	18.3714	17.3824	18.3714	17.6079	18.3714	17.8334	18.3714	18.0589	18.3714	18.2844	18.3714	18.5099
10.0									14	18.4	14.2255	18.4	14.451	18.4	14.6765	18.4	14.902	18.4	15.1275	18.4	15.353	18.4	15.5785	18.4	15.804	18.4	16.0295	18.4	16.2549	18.4	16.4804	18.4	16.7059	18.4	16.9314	18.4	17.1569	18.4	17.3824	18.4	17.6079	18.4	17.8334	18.4	18.0589	18.4	18.2844	18.4	18.5099
10.1									14	18.4286	14.2255	18.4286	14.451	18.4286	14.6765	18.4286	14.902	18.4286	15.1275	18.4286	15.353	18.4286	15.5785	18.4286	15.804	18.4286	16.0295	18.4286	16.2549	18.4286	16.4804	18.4286	16.7059	18.4286	16.9314	18.4286	17.1569	18.4286	17.3824	18.4286	17.6079	18.4286	17.8334	18.4286	18.0589	18.4286	18.2844	18.4286	18.5099
10.2									14	18.4571	14.2255	18.4571	14.451	18.4571	14.6765	18.4571	14.902	18.4571	15.1275	18.4571	15.353	18.4571	15.5785	18.4571	15.804	18.4571	16.0295	18.4571	16.2549	18.4571	16.4804	18.4571	16.7059	18.4571	16.9314	18.4571	17.1569	18.4571	17.3824	18.4571	17.6079	18.4571	17.8334	18.4571	18.0589	18.4571	18.2844	18.4571	18.5099
10.3									14	18.4857	14.2255	18.4857	14.451	18.4857	14.6765	18.4857	14.902	18.4857	15.1275	18.4857	15.353	18.4857	15.5785	18.4857	15.804	18.4857	16.0295	18.4857	16.2549	18.4857	16.4804	18.4857	16.7059	18.4857	16.9314	18.4857	17.1569	18.4857	17.3824	18.4857	17.6079	18.4857	17.8334	18.4857	18.0589	18.4857	18.2844	18.4857	18.5099
10.4									14	18.5143	14.2255	18.5143	14.451	18.5143	14.6765	18.5143	14.902	18.5143	15.1275	18.5143	15.353	18.5143	15.5785	18.5143	15.804	18.5143	16.0295	18.5143	16.2549	18.5143	16.4804	18.5143	16.7059	18.5143	16.9314	18.5143	17.1569	18.5143	17.3824	18.5143	17.6079	18.5143	17.8334	18.5143	18.0589	18.5143	18.2844	18.5143	18.5099
10.5									14	18.5429	14.2255	18.5429	14.451	18.5429	14.6765	18.5429	14.902	18.5429	15.1275	18.5429	15.353	18.5429	15.5785	18.5429	15.804	18.5429	16.0295	18.5429	16.2549	18.5429	16.4804	18.5429	16.7059	18.5429	16.9314	18.5429	17.1569	18.5429	17.3824	18.5429	17.6079	18.5429	17.8334	18.5429	18.0589	18.5429	18.2844	18.5429	18.5099
10.6									14	18.5714	14.2255	18.5714	14.451	18.5714	14.6765	18.5714	14.902	18.5714	15.1275	18.5714	15.353	18.5714	15.5785	18.5714	15.804	18.5714	16.0295	18.5714	16.2549	18.5714	16.4804	18.5714	16.7059	18.5714	16.9314	18.5714	17.1569	18.5714	17.3824	18.5714	17.6079	18.5714	17.8334	18.5714	18.0589	18.5714	18.2844	18.5714	18.5099
10.7									14	18.6	14.2255	18.6	14.451	18.6	14.6765	18.6	14.902	18.6	15.1275	18.6	15.353	18.6	15.5785	18.6	15.804	18.6	16.0295	18.6	16.2549	18.6	16.4804	18.6	16.7059	18.6	16.9314	18.6	17.1569	18.6	17.3824	18.6	17.6079	18.6	17.8334	18.6	18.0589	18.6	18.2844	18.6	18.5099
10.8									14	18.6286	14.2255	18.6286	14.451	18.6286	14.6765	18.6286	14.902	18.6286	15.1275	18.6286	15.353	18.6286	15.5785	18.6286	15.804	18.6286	16.0295	18.6286	16.2549	18.6286	16.4804	18.6286	16.7059	18.6286	16.9314	18.6286	17.1569	18.6286	17.3824	18.6286	17.6079	18.6286	17.8334	18.6286	18.0589	18.6286	18.2844	18.6286	18.5099
10.9									14	18.6571	14.2255	18.6571	14.451	18.6571	14.6765	18.6571	14.902	18.6571	15.1275	18.6571	15.353	18.6571	15.5785	18.6571	15.804	18.6571	16.0295	18.6571	16.2549	18.6571	16.4804	18.6571	16.7059	18.6571	16.9314	18.6571	17.1569	18.6571	17.3824	18.6571	17.6079	18.6571	17.8334	18.6571	18.0589	18.6571	18.2844	18.6571	18.5099
11.0									14	18.6857	14.2255	18.6857	14.451	18.6857	14.6765	18.6857	14.902	18.6857	15.1275	18.6857	15.353	18.6857	15.5785	18.6857	15.804	18.6857	16.0295	18.6857	16.2549	18.6857	16.4804	18.6857	16.7059	18.6857	16.9314	18.6857	17.1569	18.6857	17.3824	18.6857	17.6079	18.6857	17.8334	18.6857	18.0589	18.6857	18.2844	18.6857	18.5099
[truncated: 593 more columns]

## Sheet: Quality control
Position	1	2	Delta	F
xOS	47.63	88.67	41.04
xG	13.9	32.1	18.2	2.25495	Fx
yOS	29.36	31.36	2
yG	3.1	10.1	7	0.285714	Fy
	Sample grid	D(Gsample-G1)	D(OSsample-OS1)	Sample OS
xGsample	23.2	9.3	20.971	68.601	xOSsample
yGsample	7.2	4.1	1.17143	30.5314	yOSsample
		8.9	20.069	68.601
		2.9	0.828571	30.5314
